# Supplementary material for: An Effective Liposome-Based Nanodelivery System for Naphthalene Derivative Polyamines with Antitumor Activity
Source: Biomolecules. 2024 Oct 23;14(11):1347. doi: 10.3390/biom14111347 (PMC11591986; doi:10.3390/biom14111347)
Supplement: Supplementary file 1 [file biomolecules-14-01347-s001.zip]

Archive with 1 entries (1 files):
- biomolecules-3249643-supplementary.pdf
